# Supplementary material for: The impact of capitalist profit-seeking behavior by online food delivery platforms on food safety risks and government regulation strategies
Source: Humanit Soc Sci Commun. 2023 Mar 25;10(1):126. doi: 10.1057/s41599-023-01618-w (PMC10039440; doi:10.1057/s41599-023-01618-w)
Supplement: Supplementary file 1 — Data [file 41599_2023_1618_MOESM1_ESM.xlsx]

## Sheet: Sheet3
	Restaurant industry	Medicines and medical supplies	Household electrical appliances	change rate
2012	8595	5332	126283
2013	9260	6492	165571
2014	9870	3800	128607
2015	9484	2731	110552
2016	15363	7879	122785	0.110654
2017	9685	4442	95518	-0.222071
2018	14061	5288	103213	0.0805607
2019	17730	5335	98659	-0.0441223
2020	33947	35153	94366	-0.0435135
2021	37204	9849	108421	0.148941
增长率	3.32856	0.847149	-0.141444
年增长率	0.36984	0.0941277	-0.015716

## Sheet: Sheet4
	Catering industry size	Online food delivery size	Online catering penetration rate				Restaurant industry’s market size	Online food delivery industry’s market size	Penetration rate of online food delivery	Meituan Take-out business transaction Amount (100 million Yuan)	Meituan takeout market share
2015	32310	1250	0.0386877			2015	32310	1250	0.0386877
2016	35799	1663	0.0464538			2016	35799	1663	0.0464538
2017	39644	2741	0.0691403			2017	39644	2741	0.0691403	1711	0.624225
2018	42716	4250	0.0994943			2018	42716	4250	0.0994943	2828	0.665412
2019	46721	5779	0.123692			2019	46721	5779	0.123692	3927	0.679529
2020	39527	6646	0.168138			2020	39527	6646	0.168138	4889	0.73563
2021	46895	9340	0.199168			2021	46895	9340	0.199168	7021	0.751713

## Sheet: Sheet5
period	The percentage of Meituan's take-out revenue	Quarterly operating revenue of Meituan (RMB 100 million)	Cumulative operating revenue of Meituan in the current Year (RMB 100 million)	Quarterly operating revenue of Meituan Takeout (RMB 100 million)	Catering service complaint	Quality problem	Safety problem	Takeaway permeability	Share of Meituan Takeout transaction volume (Meituan/China Takeout)	Meituan takeout penetration rate	Meituan complaint volume	Meituan complained about the quality	Meituan complained about safety problems	Estimated complaint volume regarding food quality and safety of Meituan
2015Q1
2015Q2
2015Q3
2015Q4			40.19
2016Q1
2016Q2
2016Q3
2016Q4			129.88
2017Q1		81.2	81.2
2017Q2		56.59	137.79
2017Q3		96.74	234.53
2017Q4		104.75	339.28
2018Q1		112.75	112.75
2018Q2		150.73	263.48
18Q3	0.5857	190.76	454.24	111.728	3713	854	232	0.0994943	0.601	0.0597961	222.023	51.0659	13.8727	64.9386
18Q4	0.5558	198.03	652.27	110.065	3855	915	278	0.0994943	0.613	0.06099	235.117	55.8059	16.9552	72.7611
19Q1	0.5584	191.74	191.74	107.068	3733	855	200	0.123692	0.634	0.0784205	292.744	67.0496	15.6841	82.7337
19Q2	0.5658	227.03	418.77	128.454	4740	1153	311	0.123692	0.651	0.0805233	381.68	92.8434	25.0427	117.886
19Q3	0.5666	274.93	693.7	155.775	5360	1610	452	0.123692	0.658	0.0813891	436.246	131.037	36.7879	167.824
19Q4	0.5666	281.59	975.29	159.549	3897	1123	396	0.123692	0.665	0.082255	320.548	92.3723	32.573	124.945
20Q1	0.5664	167.54	167.54	94.8947	11544.5	1583.5	690	0.168138	0.673	0.113157	1306.34	179.184	78.0784	257.263
20Q2	0.5883	247.22	414.76	145.44	11544.5	1583.5	690	0.168138	0.68	0.114334	1319.93	181.048	78.8905	259.938
20Q3	0.5845	354.01	768.77	206.919	5367	1072	367	0.168138	0.69	0.116015	622.655	124.368	42.5776	166.946
20Q4	0.5845	379.18	1147.95	221.631	5491	1180	377	0.168138	0.69	0.116015	637.04	136.898	43.7378	180.636
21Q1	0.5558	370.16	370.16	205.735	9894	1426	581	0.199168	0.69	0.137426	1359.69	195.97	79.8446	275.814
21Q2	0.5285	437.59	807.75	231.266	9643	2307	1047	0.199168	0.69	0.137426	1325.2	317.042	143.885	460.927
21Q3	0.5424	487.3	1295.05	264.312	8984	2293	978	0.199168	0.69	0.137426	1234.64	315.118	134.403	449.521
21Q4	0.527981	496.23	1791.28	262	8683	2305	866	0.199168	0.69	0.137426	1193.27	316.767	119.011	435.778
